# Supplementary material for: Novel Multiparametric Bioelectronic Measurement System for Monitoring Virus-Induced Alterations in Functional Neuronal Networks
Source: Biosensors (Basel). 2024 Jun 5;14(6):295. doi: 10.3390/bios14060295 (PMC11202209; doi:10.3390/bios14060295)
Supplement: Supplementary file 1 [file biosensors-14-00295-s001.zip]

Archive with 1 entries (1 files):
- biosensors-3003092-supplementary.pdf
